# Supplementary material for: Andrographolide Exhibits Anticancer Activity against Breast Cancer Cells (MCF-7 and MDA-MB-231 Cells) through Suppressing Cell Proliferation and Inducing Cell Apoptosis via Inactivation of ER-α Receptor and PI3K/AKT/mTOR Signaling
Source: Molecules. 2022 May 31;27(11):3544. doi: 10.3390/molecules27113544 (PMC9182433; doi:10.3390/molecules27113544)
Supplement: Supplementary file 1 [file molecules-27-03544-s001.zip]

Archive with 1 entries (1 files):
- molecules-1699592-supplementary.pdf
